# Supplementary material for: Trends in Hyperinsulinemia and Insulin Resistance Among Nondiabetic US Adults, NHANES, 1999–2018
Source: J Clin Med. 2025 May 6;14(9):3215. doi: 10.3390/jcm14093215 (PMC12072812; doi:10.3390/jcm14093215)
Supplement: Supplementary file 1 [file jcm-14-03215-s001.zip]

Archive with 1 entries (1 files):
- jcm-3564884-supplementary.pdf
